# Supplementary material for: Data Quality Issues With Physician-Rating Websites: Systematic Review
Source: J Med Internet Res. 2020 Sep 28;22(9):e15916. doi: 10.2196/15916 (PMC7551103; doi:10.2196/15916)
Supplement: Multimedia Appendix 1 [file jmir_v22i9e15916_app1.xlsx]

## Sheet: Details_of_included_studies
#	Paper Title	Publication Journal	Citation	DOI* * PMID provided if DOI is not available	Year of Publication
1	An analysis of healthcare providers’ online ratings	Journal of Innovation in Health Informatics	Black E, Thompson L, Saliba H, Dawson K, Black NP. An analysis of healthcare providers' online ratings. Journal of Innovation in Health Informatics. 2009;17(4):249-53. [13].	https://doi.org/10.14236/jhi.v17i4.744	2009
2	The availability and nature of physician information on the internet	Journal of general internal medicine	Mostaghimi A, Crotty BH, Landon BE. The availability and nature of physician information on the internet. Journal of general internal medicine. 2010 Nov 1;25(11):1152-6. [19].	https://doi.org/10.1007/s11606-010-1425-7	2010
3	Analysis of 4999 Online Physician Ratings Indicates That Most Patients Give Physicians a Favorable Rating	JMIR	Kadry B, Chu LF, Kadry B, Gammas D, Macario A. Analysis of 4999 online physician ratings indicates that most patients give physicians a favorable rating. Journal of medical Internet research. 2011;13(4):e95. [10].	https://doi.org/10.2196/jmir.1960	2011
4	Ethical Principles for Physician Rating Sites	JMIR	Strech D. Ethical principles for physician rating sites. Journal of medical Internet research. 2011;13(4):e113. [53].	https://doi.org/10.2196/jmir.1899	2011
5	A changing landscape of physician quality reporting: analysis of patients' online ratings of their physicians over a 5-year period	JMIR	Gao GG, McCullough JS, Agarwal R, Jha AK. A changing landscape of physician quality reporting: analysis of patients’ online ratings of their physicians over a 5-year period. Journal of medical Internet research. 2012;14(1):e38. [9].	https://doi.org/10.2196/jmir.2003	2012
6	What Patients Say About Their Doctors Online: A Qualitative Content Analysis	Journal of general internal medicine	López A, Detz A, Ratanawongsa N, Sarkar U. What patients say about their doctors online: a qualitative content analysis. Journal of general internal medicine. 2012 Jun 1;27(6):685-92. [16].	https://doi.org/10.1007/s11606-011-1958-4	2012
7	The relationship between commercial website ratings and traditional hospital performance measures in the USA	BMJ	Bardach NS, Asteria-Peñaloza R, Boscardin WJ, Dudley RA. The relationship between commercial website ratings and traditional hospital performance measures in the USA. BMJ quality & safety. 2013 Mar 1;22(3):194-202. [38].	https://doi.org/10.1136/bmjqs-2012-001360	2012
8	An Analysis of Online Evaluations on a Physician Rating Website: Evidence From a German Public Reporting Instrument	JMIR	Emmert M, Meier F. An analysis of online evaluations on a physician rating website: evidence from a German public reporting instrument. Journal of medical Internet research. 2013;15(8):e157. [11].	https://doi.org/10.2196/jmir.2655	2013
9	Patient Assessments and Online Ratings of Quality Care: A “ Wake-Up Call ” for Providers	American Journal of Gastroenterology	Merrell JG, Levy III BH, Johnson DA. Patient assessments and online ratings of quality care: a “wake-up call” for providers. American Journal of Gastroenterology. 2013 Nov 1;108(11):1676-85. [27].	https://doi.org/10.1038/ajg.2013.112	2013
10	Online Patient Ratings of Hand Surgeons	The Journal of Hand Surgery	Trehan SK, DeFrancesco CJ, Nguyen JT, Charalel RA, Daluiski A. Online patient ratings of hand surgeons. The Journal of hand surgery. 2016 Jan 1;41(1):98-103. [40].	https://doi.org/10.1016/j.jhsa.2015.10.006	2013
11	A large-scale quantitative analysis of latent factors and sentiment in online doctor reviews	JAMIA	Wallace BC, Paul MJ, Sarkar U, Trikalinos TA, Dredze M. A large-scale quantitative analysis of latent factors and sentiment in online doctor reviews. Journal of the American Medical Informatics Association. 2014 Nov 1;21(6):1098-103. [20].	https://doi.org/10.1136/amiajnl-2014-002711	2014
12	Doctor’s Effort Influence on Online Reputation and Popularity	Springer	Liu X, Guo X, Wu H, Vogel D. Doctor’s effort influence on online reputation and popularity. InInternational Conference on Smart Health 2014 Jul 10 (pp. 111-126). Springer, Cham. [43].	https://doi.org/10.1007/978-3-319-08416-9_11	2014
13	Who Uses Physician-Rating Websites? Differences in Sociodemographic Variables, Psychographic Variables, and Health Status of Users and Nonusers of Physician-Rating Websites	JMIR	Terlutter R, Bidmon S, Röttl J. Who uses physician-rating websites? Differences in sociodemographic variables, psychographic variables, and health status of users and nonusers of physician-rating websites. Journal of medical Internet research. 2014;16(3):e97. [51].	https://doi.org/10.2196/jmir.3145	2014
14	Specialties Differ in Which Aspects of Doctor Communication Predict Overall Physician Ratings	Journal of general internal medicine	Quigley DD, Elliott MN, Farley DO, Burkhart Q, Skootsky SA, Hays RD. Specialties differ in which aspects of doctor communication predict overall physician ratings. Journal of general internal medicine. 2014 Mar 1;29(3):447-54. [52].	https://doi.org/10.1007/s11606-013-2663-2	2014
15	Current status of online rating of Australian doctors	Australian Journal of Primary Health	Atkinson S. Current status of online rating of Australian doctors. Australian journal of primary health. 2014 Aug 28;20(3):222-3. [34].	https://doi.org/10.1071/PY14056	2014
16	Evaluations of Dentists on a German Physician Rating Website: An Analysis of the Ratings	JMIR	Emmert M, Halling F, Meier F. Evaluations of dentists on a German physician rating Website: an analysis of the ratings. Journal of medical Internet research. 2015;17(1):e15. [12].	https://doi.org/10.2196/jmir.3830	2015
17	Physician Review Websites: Effects of the Proportion and Position of Negative Reviews on Readers’ Willingness to Choose the Doctor	Journal of Health Communication	Li S, Feng B, Chen M, Bell RA. Physician review websites: Effects of the proportion and position of negative reviews on readers’ willingness to choose the doctor. Journal of health communication. 2015 Apr 3;20(4):453-61. [25].	https://doi.org/10.1080/10810730.2014.977467	2015
18	Physician rating websites: do radiologists have an online presence?	Journal of the American College of Radiology	Gilbert K, Hawkins CM, Hughes DR, Patel K, Gogia N, Sekhar A, Duszak Jr R. Physician rating websites: do radiologists have an online presence?. Journal of the American College of Radiology. 2015 Aug 1;12(8):867-71. [37].	https://doi.org/10.1186/s12913-018-3492-0	2015
19	Website Ratings of Physicians and Their Quality of Care	JAMA internal medicine	Gray BM, Vandergrift JL, Gao GG, McCullough JS, Lipner RS. Website ratings of physicians and their quality of care. JAMA internal medicine. 2015 Feb 1;175(2):291-3. [39].	https://doi.org/10.1001/jamainternmed.2014.6291	2015
20	Physician-Rating Web Sites: Ethical Implications	The Journal of hand surgery	Samora JB, Lifchez SD, Blazar PE. Physician-rating web sites: ethical implications. The Journal of hand surgery. 2016 Jan 1;41(1):104-10. [18].	https://doi.org/10.1016/j.jhsa.2015.05.034	2016
21	Rating a Sports Medicine Surgeon's "Quality" in the Modern Era: an Analysis of Popular Physician Online Rating Websites	HSS Journal	Nwachukwu BU, Adjei J, Trehan SK, Chang B, Amoo-Achampong K, Nguyen JT, Taylor SA, McCormick F, Ranawat AS. Rating a sports medicine surgeon’s “quality” in the modern era: an analysis of popular physician online rating websites. HSS Journal®. 2016 Oct 1;12(3):272-7. [44].	https://doi.org/10.1007/s11420-016-9520-x	2016
22	An Assessment of Online Reviews of Hand Surgeons	Archives of Bone and Joint Surgery	Kirkpatrick W, Abboudi J, Kim N, Medina J, Maltenfort M, Seigerman D, Lutsky K, Beredjiklian PK. An assessment of online reviews of hand surgeons. Archives of Bone and Joint Surgery. 2017 May;5(3):139. [15].	PMID: 28656160	2017
23	Leveraging online patient reviews to improve quality of care: art-specific insights for practice administrators and physicians	Fertility and Sterility, ASRM	Kizawa Y. Leveraging online patient reviews to improve quality of care: art-specific insights for practice administrators and physicians. Fertility and Sterility. 2017 Sep 1;108(3):e112. [22].	https://doi.org/10.1016/j.fertnstert.2017.07.343	2017
24	A tale of two countries: International comparison of online doctor reviews between China and the United States	International journal of medical informatics	Hao H, Zhang K, Wang W, Gao G. A tale of two countries: International comparison of online doctor reviews between China and the United States. International journal of medical informatics. 2017 Mar 1;99:37-44. [23].	https://doi.org/10.1016/j.ijmedinf.2016.12.007	2017
25	What Patients Think About Their Interventional Radiologists: Assessment Using a Leading Physician Ratings Website	Journal of the American College of Radiology	Obele CC, Duszak Jr R, Hawkins CM, Rosenkrantz AB. What patients think about their interventional radiologists: assessment using a leading physician ratings website. Journal of the American College of Radiology. 2017 May 1;14(5):609-14. [24].	https://doi.org/10.1016/j.jacr.2016.10.013	2017
26	Online Measures of Physician Performance: Moving Beyond Aggregation to Integration	Jama	Davis MM, Hanauer DA. Online Measures of Physician Performance: Moving Beyond Aggregation to Integration. Jama. 2017 Jun 13;317(22):2325-6. [26].	https://doi.org/10.1001/jama.2017.3979	2017
27	Consider Embracing the Reviews from Physician Rating Websites	Journal of General internal medicine	Gordon HS. Consider embracing the reviews from physician rating websites. . Journal of general internal medicine. 2017;32(6):599–600. [28].	https://doi.org/10.1007/s11606-017-4036-8	2017
28	Online Surgeon Ratings and Outcomes in Hernia Surgery: An Americas Hernia Society Quality Collaborative Analysis	Journal of American college of surgeons	Haskins IN, Krpata DM, Rosen MJ, Perez AJ, Tastaldi L, Butler RS, Rosenblatt S, Prabhu AS. Online surgeon ratings and outcomes in hernia surgery: an Americas Hernia Society quality collaborative analysis. Journal of the American College of Surgeons. 2017 Nov 1;225(5):582-9. [29].	https://doi.org/10.1016/j.jamcollsurg.2017.08.007	2017
29	Web-Based Physician Ratings for California Physicians on Probation	JMIR	Murphy GP, Awad MA, Osterberg EC, Gaither TW, Chumnarnsongkhroh T, Washington SL, Breyer BN. Web-based physician ratings for California physicians on probation. Journal of medical Internet research. 2017;19(8):e254. [30].	https://doi.org/10.2196/jmir.7488	2017
30	Developments in the Frequency of Ratings and Evaluation Tendencies: A Review of German Physician Rating Websites	JMIR	McLennan S, Strech D, Reimann S. Developments in the frequency of ratings and evaluation tendencies: a review of German physician rating websites. Journal of medical Internet research. 2017;19(8):e299. [35].	https://doi.org/10.2196/jmir.6599	2017
31	Do Online Reviews of Physicians Reflect Healthcare Outcomes?	Springer	Saifee DH, Bardhan I, Zheng ZE. Do Online Reviews of Physicians Reflect Healthcare Outcomes?. InInternational Conference on Smart Health 2017 Jun 26 (pp. 161-168). Springer, Cham. [42].	https://doi.org/10.1007/978-3-319-67964-8_15	2017
32	Public Awareness and Use of German Physician Ratings Websites: Cross-Sectional Survey of Four North German Cities	JMIR	McLennan S, Strech D, Meyer A, Kahrass H. Public awareness and use of German physician ratings websites: Cross-sectional survey of four North German cities. Journal of medical Internet research. 2017;19(11):e387. [57].	https://doi.org/10.2196/jmir.7581	2017
33	Choosing a Physician on Social Media: Comments and Ratings of Users are More Important than the Qualification of a Physician	International Journal of Human–Computer Interaction	Carbonell G, Brand M. Choosing a physician on social media: Comments and ratings of users are more important than the qualification of a physician. International Journal of Human–Computer Interaction. 2018 Feb 1;34(2):117-28. [21].	https://doi.org/10.1080/10447318.2017.1330803	2018
34	Do Online Ratings Reflect Structural Differences in Healthcare? The Example of German Physician-Rating Websites	ZEFQ	Meszmer N, Jaegers L, Schöffski O, Emmert M. Do online ratings reflect structural differences in healthcare? The example of German physician-rating websites. Zeitschrift für Evidenz, Fortbildung und Qualität im Gesundheitswesen. 2018 Apr 1;131:73-80. [31].	https://doi.org/10.1016/j.zefq.2017.11.007	2018
35	Content, Quality, and Assessment Tools of Physician-Rating Websites in 12 Countries: Quantitative Analysis	JMIR	Rothenfluh F, Schulz PJ. Content, quality, and assessment tools of physician-rating websites in 12 countries: quantitative analysis. Journal of medical Internet research. 2018;20(6):e212. [32].	https://doi.org/10.2196/jmir.9105	2018
36	Why are so few patients rating their physicians on German physician rating websites? A qualitative study	BMC health services research	McLennan S, Strech D, Kahrass H. Why are so few patients rating their physicians on German physician rating websites? A qualitative study. BMC health services research. 2018 Dec 1;18(1):670. [36].	https://doi.org/10.1186/s12913-018-3492-0.	2018
37	Analysis of Internet Review Site Comments for Spine Surgeons	Spine	Donnally III CJ, Roth ES, Li DJ, Maguire Jr JA, McCormick JR, Barker GP, Rivera S, Lebwohl NH. Analysis of internet review site comments for spine surgeons: how office staff, physician likeability, and patient outcome are associated with online evaluations. Spine. 2018 Dec 15;43(24):1725-30. [41].	https://doi.org/10.1097/BRS.0000000000002740	2018
38	Are Friendly and Competent the Same? – The Role of the Doctor-Patient Relationship in Physician Ratings	Association for computing Machinery	Haug M, Gewald H. Are Friendly and Competent the Same? -The Role of the Doctor-Patient Relationship in Physician Ratings. InProceedings of the 2018 ACM SIGMIS Conference on Computers and People Research 2018 Jun 18 (pp. 157-157). [46].	https://doi.org/10.1145/3209626.3209734	2018
39	What Do Patients Think About Their Radiation Oncologists? An Assessment of Online Patient Reviews on Healthgrades	Cureus	Prabhu AV, Randhawa S, Clump D, Heron DE, Beriwal S. What do patients think about their radiation oncologists? An assessment of online patient reviews on healthgrades. Cureus. 2018 Feb;10(2). [47].	https://doi.org/10.7759/cureus.2165	2018
40	Factors Impacting Online Ratings for Otolaryngologists	The Annals of Otology, Rhinology & Laryngology	Calixto NE, Chiao W, Durr ML, Jiang N. Factors impacting online ratings for otolaryngologists. Annals of Otology, Rhinology & Laryngology. 2018 Aug;127(8):521-6. [48].	https://doi.org/10.1177/0003489418778062	2018
41	Public Awareness, Usage, and Predictors for the Use of Doctor Rating Websites: Cross-Sectional Study in England	JMIR	Patel S, Cain R, Neailey K, Hooberman L. Public awareness, usage, and predictors for the use of doctor rating websites: cross-sectional study in England. Journal of medical Internet research. 2018;20(7):e243. [49].	https://doi.org/10.2196/jmir.9523	2018
42	The Validity of Online Patient Ratings of Physicians: Analysis of Physician Peer Reviews and Patient Ratings	JMIR	McGrath RJ, Priestley JL, Zhou Y, Culligan PJ. The validity of online patient ratings of physicians: analysis of physician peer reviews and patient ratings. Interactive journal of medical research. 2018;7(1):e8. [50].	https://doi.org/10.2196/ijmr.9350	2018
43	Scope, Breadth, and Differences in Online Physician Ratings Related to Geography, Specialty, and Year: Observational Retrospective Study	JMIR	Liu JJ, Matelski JJ, Bell CM. Scope, breadth, and differences in online physician ratings related to geography, specialty, and year: observational retrospective study. Journal of medical Internet research. 2018;20(3):e76. [54].	https://doi.org/10.2196/jmir.7475	2018
44	Rate Your Physician: Findings from a Lithuanian Physician Rating Website	Springer	Bäumer FS, Kersting J, Kuršelis V, Geierhos M. Rate Your Physician: Findings from a Lithuanian Physician Rating Website. InInternational Conference on Information and Software Technologies 2018 Oct 4 (pp. 43-58). Springer, Cham. [56].	https://doi.org/10.1007/978-3-319-99972-2_4	2018
45	Chronic Pain Practices: An Evaluation of Positive and Negative Online Patient Reviews	Pain physician	Orhurhu MS, Salisu B, Sottosanti E, Abimbola N, Urits I, Jones M, Viswanath O, Kaye AD, Simopoulos T, Orhurhu V. Chronic Pain Practices: An Evaluation of Positive and Negative Online Patient Reviews. Pain physician. 2019 Sep 1;22(5):E477-86. [14].	PMID: 31561660	2019
46	Online Ratings of Urologists: Comprehensive Analysis	JMIR	Pike CW, Zillioux J, Rapp D. Online Ratings of Urologists: Comprehensive Analysis. Journal of medical Internet research. 2019;21(7):e12436. [17].	https://doi.org/10.2196/12436	2019
47	The Use of Recommendations on Physician Rating Websites: The Number of Raters Makes the Difference When Adjusting Decisions	Health Communication	Carbonell G, Meshi D, Brand M. The use of recommendations on physician rating websites: the number of raters makes the difference when adjusting decisions. Health communication. 2019 Nov 10;34(13):1653-62. [33].	https://doi.org/10.1080/10410236.2018.1517636	2019
48	Effects of online physician reviews and physician gender on perceptions of physician skills and primary care physician (PCP) selection	Health Communication	Li S, Lee-Won RJ, McKnight J. Effects of online physician reviews and physician gender on perceptions of physician skills and Primary Care Physician (PCP) selection. Health communication. 2019 Sep 19;34(11):1250-8. [45].	https://doi.org/10.1080/10410236.2018.1475192	2019
49	Quantitative Ratings and Narrative Comments on Swiss Physician Rating Websites: Frequency Analysis	JMIR	McLennan S. Quantitative ratings and narrative comments on Swiss physician rating websites: frequency analysis. Journal of medical Internet research. 2019;21(7):e13816. [55].	https://doi.org/10.2196/13816	2019
